# Supplementary material for: Recombination and Genetic Diversity Analysis of Porcine Reproductive and Respiratory Syndrome 1 Nonstructural Protein 2 Genes in China
Source: Genes (Basel). 2025 Apr 28;16(5):507. doi: 10.3390/genes16050507 (PMC12111547; doi:10.3390/genes16050507)
Supplement: Supplementary file 1 [file genes-16-00507-s001.zip › Table S1.xlsx]

## Sheet: Sheet1
	Nucleotide similarity comparison results of 69 PRRSV-1 NSP2 strains
																																		Percent Identity /%
					1	2	3	4	5	6	7	8	9	10	11	12	13	14	15	16	17	18	19	20	21	22	23	24	25	26	27	28	29	30	31	32	33	34	35	36	37	38	39	40	41	42	43	44	45
				1	***	82.6	91.6	86.5	88.7	86.4	86.4	85	99.6	79	92.3	97.8	84.2	92.2	93.1	75.3	70.2	84.7	84.8	75	84	86.7	85.7	92	90.1	93.1	83.5	88.4	86.3	83.6	84.8	83.5	85.4	84.4	83.7	97.3	89.8	83.4	86.4	84.8	91.8	83.5	83.2	93.4	87
				2	20.9	***	82.2	80.6	78.8	80.5	80.5	76.9	81.7	77	81.7	82.4	76.7	80	82.9	72.6	69.2	76.9	77	72.6	77.5	77.9	76.7	81.3	78.9	82.9	76.4	79.8	77	77	77.4	77.2	77.8	77.7	76.8	82.4	79.7	76.9	78.1	77.3	81.2	77.7	77.1	80.6	77.6
				3	9.2	21.3	***	84.1	84.4	84	84	81.9	90.6	79.6	94.9	92	81	87.6	97.9	74	69.2	81.8	81.7	73.9	82	84	82.5	89.5	86.1	97.9	80.9	87.4	82.7	80.4	83.5	80.4	84.1	82	81.5	92.1	85.7	81.6	84.4	82.4	89.5	82.6	81.8	88.4	83.6
				4	15.4	23.6	18.6	***	86.8	99.4	99.9	79.5	85.5	78.2	84	86.8	78.5	83.7	85.2	73.1	69	81.3	81.3	71.5	78.8	80.4	83.6	84.6	82.9	85.1	78.4	82.8	80.1	77.5	80.1	77.7	80.5	80.2	78.5	86.7	87.7	79.2	80.9	78.4	84.4	79.3	78.2	84.8	84.4
				5	12.6	26.5	18.2	15.1	***	86.6	86.7	79.9	87.7	78.5	85.2	89	79.7	85.7	85.8	72.6	69.4	83.9	83.9	71.8	79.7	81.1	86.4	86.3	84.9	85.7	79.3	84	80.8	79	81	79.1	81.2	80.4	79.1	88.8	94.2	79.5	81.3	80.4	86.2	79.7	78.8	86.7	89.6
				6	15.5	23.7	18.8	0.7	15.2	***	99.2	79.3	85.4	77.9	83.8	86.6	78.2	83.6	85	72.9	68.8	81.3	81.3	71.3	78.7	80.1	83.4	84.4	82.8	85	78.4	82.6	80	77.5	79.9	77.7	80.3	79.9	78.2	86.5	87.5	78.9	80.6	78.2	84.2	79.3	77.9	84.6	84.2
				7	15.5	23.8	18.8	0.1	15.2	0.8	***	79.4	85.4	78.2	83.9	86.6	78.3	83.7	85.1	73	68.9	81.4	81.4	71.3	78.8	80.3	83.6	84.5	82.8	85	78.4	82.7	80.1	77.4	80	77.6	80.5	80.1	78.4	86.6	87.7	79.2	80.9	78.4	84.3	79.2	78.1	84.8	84.3
				8	17.3	29.5	21.8	25.3	24.6	25.6	25.4	***	84.2	76.7	81.5	84.6	77.6	82.1	82.6	71.1	68.6	78.5	78.4	70.9	77.7	78.4	78.8	81.7	81.7	82.6	76.8	81	78.9	76.8	78.3	77.1	78.8	78.1	78.1	84.3	80.6	78.8	79.8	78.9	81.7	77.9	77.8	82.3	78.8
				9	0.4	21.9	10.2	16.7	13.8	16.8	16.8	18.3	***	79.1	91.3	96.7	83.5	91.3	92.1	74.8	70.1	83.9	84	74	82.9	85.5	84.5	91.1	89.7	92.2	82.2	87.4	85.5	82.5	83.8	82.5	84.4	83.6	82.6	96.3	88.7	83	85.6	83.8	90.9	82.5	82.8	92.4	86
				10	25.9	28.9	24.9	27	26.6	27.5	27	29.3	25.8	***	79.5	79.3	76.5	78.1	80.3	73	70.5	77	76.9	72.7	78.1	77.8	77.4	79.2	79	80.2	76.8	77.9	77.7	77.5	78.2	77.5	78.4	77	77.2	79.6	78.5	77.7	78.5	76.5	79.1	75.9	76.2	78.4	77.1
				11	8.2	22.1	5.3	18.8	17.2	19	19	22.3	9.4	25.1	***	92.4	81	88.1	96.6	74	69.7	82	82	73.5	81.6	83.9	82.8	88.9	86.2	96.7	80.7	86.5	82.6	80.2	83.2	80.2	83.7	82.2	81.6	92.3	86.4	81.3	84.2	82.1	88.7	82.7	81.7	89.2	84
				12	2.2	21.1	8.7	15.1	12.3	15.3	15.3	17.9	3.4	25.4	8.2	***	83.9	92.6	93.5	73.4	69.7	84.5	84.5	73.7	83.2	86	85.5	92.6	89.7	93.6	82.5	88.9	85.7	82.2	84.7	82.2	85.4	84.5	82.9	98.5	90.1	83.3	86.8	84.8	92.5	83.4	83.2	94.2	87.1
				13	18.4	29.8	23.2	27	25.1	27.3	27.2	28.1	19.4	29.7	23.1	19	***	82.2	81.6	70.4	69	78.2	78.1	70.8	77.6	79.2	77.5	82.4	81.2	81.6	76.2	80.8	78.1	76.8	77.8	76.8	78.3	77.1	77.6	84.1	80.5	77.9	79.7	77.6	82.1	77	76	82.9	79.1
				14	8.4	24.8	14.1	19.2	16.4	19.4	19.3	21.4	9.4	27.3	13.5	7.9	21.3	***	89	72.9	69.4	81.8	81.8	72.6	81.2	83.3	82.6	88.4	86.6	88.9	80.7	85.3	83	80.4	82.4	80.3	82.7	81.8	80.8	92.6	86.4	81.3	83.7	82.5	88.2	81.6	81.4	90.8	83.8
				15	7.4	20.4	2.1	17.2	16.4	17.4	17.4	20.7	8.5	23.9	3.5	6.9	22.3	12.3	***	74.3	69.9	82.5	82.4	74.3	82.6	85	83.6	90.7	87.1	99.8	81.4	88.4	83.7	81.2	84.6	81.2	85.2	82.7	82.1	93.5	86.9	82.5	85.4	83.2	90.5	83.9	82.6	90	84.6
				16	31.5	35.9	33.5	35.1	35.9	35.3	35.2	38.5	32.3	35.3	33.4	34.6	39.9	35.5	32.9	***	69	71.1	71.1	75.9	72.3	72.1	71.2	72.9	73.7	74.3	71.6	73	72.1	72.6	72	72.7	72.4	71.1	71.8	73.5	72.8	72.2	71.9	72.4	72.7	70.3	71.7	72.8	71.9
				17	40	41.7	41.9	42.2	41.4	42.6	42.4	42.7	40.3	39.2	41	41.1	42	41.5	40.5	41.9	***	68.1	68.1	69.6	69.2	69.1	67.8	69.7	68.9	69.9	67.6	69.6	67.3	68.5	67.9	68.4	68.6	68.8	68	69.7	69.5	68.9	69.2	68.3	69.7	68.9	68.7	69.3	68.4
				18	17.8	29.4	22	22.7	19	22.8	22.7	26.8	18.8	29	21.6	18.1	27.3	21.9	20.9	38.7	43.9	***	99.8	71.8	78.2	79.3	81.2	82.5	81.9	82.5	77.8	81.1	79.1	76.7	78.8	76.7	79.6	77.7	78.3	84.2	85	79.2	80	78	82.4	77.6	78.1	82.6	82.9
				19	17.7	29.3	22.1	22.7	19	22.8	22.7	27	18.7	29.1	21.7	18.2	27.4	21.9	21	38.7	44	0.2	***	71.8	78.2	79.2	81.2	82.5	81.9	82.5	77.9	81	79.1	76.7	78.7	76.7	79.5	77.7	78.2	84.2	85	79.2	79.9	78	82.4	77.6	78.1	82.6	82.9
				20	32.1	36.1	33.8	38.2	37.7	38.5	38.4	39.1	33.7	35.9	34.6	34.3	39.1	36.2	33.1	30.5	40.9	37.4	37.5	***	72.6	73.2	70.9	72.7	73.2	74.3	72	72.5	71.5	71.5	71.9	71.6	72.1	71.7	71.3	73.8	72	71.6	71.9	72.1	72.6	71.1	71.3	72.8	71.3
				21	18.7	28.5	21.6	26.3	24.9	26.4	26.4	27.9	20.1	27.3	22.2	19.8	28.1	22.7	20.7	36.7	41.7	27.3	27.3	36.1	***	80	77.5	81.4	80.8	82.6	78.1	82.7	79.2	82.8	79	82.6	79.6	77.5	85.4	83.4	80.1	78.4	79.4	78.3	81.3	77.9	77.3	81.6	78.9
				22	15.1	27.8	18.7	23.9	22.8	24.3	24	26.9	16.7	27.7	18.9	16.1	25.8	19.7	17.3	36.9	41.9	25.5	25.6	35	24.5	***	79.4	83.7	83.4	85	79	82.6	80.6	79.1	80.6	79.2	80.8	79	79.4	85.7	81.9	78.9	80.2	79.1	83.6	79.2	77.8	83.6	79.5
				23	16.5	29.8	21	19.3	15.5	19.6	19.3	26.4	17.9	28.2	20.5	16.8	28.4	20.7	19.4	38.6	44.5	22.8	22.8	39.3	28.3	25.3	***	82.9	82.5	83.5	78.4	81	79.1	76.8	79.4	76.9	79.6	78.2	77.7	85.4	86.8	78.7	79.6	77.4	82.7	78.4	77.7	83.9	84.3
				24	8.6	22.7	11.6	18.1	15.6	18.3	18.2	22	9.7	25.6	12.4	7.9	21	13	10.2	35.5	40.8	20.9	20.9	35.9	22.5	19.1	20.3	***	86	90.7	80.3	86.9	83.3	80.9	83.1	81.1	83.7	82.5	81.1	92.6	86.9	81.3	83.9	82	99.6	81.5	81.3	89.3	84.8
				25	10.9	26.2	16	20.2	17.5	20.4	20.4	21.9	11.3	25.9	15.8	11.3	22.6	15.2	14.6	34.2	42.4	21.7	21.7	35.3	23.2	19.6	20.7	16	***	87.1	80.1	83.3	82.4	79.9	81.6	79.9	82	80.9	81.2	89.9	85.6	80.8	82.6	80.9	85.9	80.7	80.5	87.7	83.2
				26	7.3	20.4	2.1	17.3	16.5	17.5	17.5	20.7	8.4	24	3.4	6.9	22.3	12.4	0.2	32.9	40.6	20.9	21	33.2	20.7	17.3	19.5	10.2	14.6	***	81.4	88.4	83.8	81.2	84.6	81.2	85.2	82.7	82.2	93.6	86.9	82.5	85.4	83.3	90.5	83.9	82.5	90.1	84.6
				27	19.3	30.1	23.1	26.9	25.4	26.9	26.9	29.3	21.1	29.2	23.4	20.7	30.5	23.4	22.4	37.6	44.6	27.8	27.6	36.9	27.3	26	26.8	24.1	24.2	22.5	***	79.9	78	77.6	77.9	77.8	78.5	76.8	76.8	82.7	79.4	78.2	78.6	77.7	80.1	76.7	76.2	81.2	78.4
				28	13	24.9	14.3	20.5	18.8	20.7	20.7	23.1	14.2	27.5	15.5	12.4	23.4	17.1	13.1	35.3	41.1	23.1	23.2	36.4	20.6	20.7	23.2	14.9	19.8	13	24.6	***	81.7	80.7	84.1	80.7	84.4	80.6	82.2	88.9	84.4	81.3	83	81.9	86.8	80.5	79.9	86.5	82.7
				29	15.6	29.3	20.5	24.3	23.2	24.3	24.3	26.1	16.6	27.8	20.7	16.4	27.2	20	19.1	36.7	45.5	25.7	25.7	38	25.6	23.5	25.8	19.7	21	19	27.5	22	***	79	79.5	79.1	80.1	78.9	79.1	85.8	81.8	79.4	80.8	79.2	83	78.6	77.6	83.6	80.6
		Divergence		30	19.3	29.1	23.9	28.2	25.8	28.2	28.4	29.2	20.7	28.1	24.2	21.1	29.3	23.7	22.6	36	43.1	29.5	29.5	37.9	20.3	25.7	29.3	23.1	24.6	22.6	28	23.4	25.6	***	77.3	99.4	77.7	76.4	78.8	82.3	79.3	78.2	78.8	77.8	81	77.3	76.7	80.9	78.2
				31	17.7	28.5	19.4	24.4	23	24.6	24.5	27.1	18.9	27	19.8	17.8	27.9	21.1	17.9	36.9	44.4	26.4	26.4	37.2	26	23.5	25.3	19.9	22.1	17.9	27.4	18.7	25.1	28.4	***	77.4	98.6	80.2	77.5	84.6	81.9	78.9	79.3	78	83	78.8	77.6	83	79.7
				32	19.4	28.7	23.9	27.9	25.6	27.9	28.1	28.8	20.8	28.1	24.2	21.2	29.2	23.9	22.6	35.8	43.2	29.5	29.5	37.8	20.5	25.6	29.1	22.8	24.5	22.6	27.7	23.3	25.5	0.6	28.2	***	77.8	76.4	78.7	82.2	79.4	78.3	78.8	77.8	81.2	77.5	76.6	80.8	78.3
				33	16.9	27.9	18.6	23.7	22.7	24	23.8	26.3	18.1	26.6	19.2	17	27.2	20.6	17.2	36.1	43	25.2	25.2	36.9	25	23.3	25.2	19.2	21.5	17.2	26.6	18.2	24.3	27.8	1.4	27.6	***	81	78.2	85.3	82.3	79.5	79.6	78.7	83.7	78.8	78.2	83.2	80.2
				34	18.2	28.1	21.6	24.3	23.9	24.6	24.5	27.3	19.1	28.8	21.3	18.1	29.1	21.8	20.6	38.6	42.3	28.2	28.2	37.5	28.4	25.9	27.3	20.9	23.1	20.6	29.3	23.7	26.1	29.9	24.1	29.8	23	***	77.4	84.4	80.6	77.8	79.1	77	82.4	77.4	77.7	82.6	78.6
				35	19.2	29.7	22.3	26.7	25.8	27.3	26.8	27.2	20.6	28.7	22	20.2	28	23.4	21.4	37.4	44	27.1	27.2	38.3	16.9	25.4	28	22.9	22.7	21.3	29.4	21.2	25.6	26	28.3	26.2	27.3	28.5	***	83	79.9	78.8	79.6	78.1	81	78.5	77	81.9	78.4
				36	2.7	21.1	8.5	15.2	12.5	15.4	15.3	18.3	3.8	24.9	8.3	1.5	18.7	8	6.9	34.4	41.1	18.6	18.6	34	19.5	16.4	16.8	8	11.1	6.9	20.5	12.4	16.3	21	17.9	21.1	17.1	18.2	20.1	***	89.8	83.4	87	84.8	92.4	83.5	83.3	94.1	87
				37	11.3	25.1	16.5	13.9	6.1	14.1	14	23.6	12.5	26.6	15.6	10.9	23.8	15.5	15	35.5	41.2	17.5	17.5	37.3	24.3	21.7	15.1	14.9	16.5	15	25.3	18.3	21.9	25.4	21.6	25.2	21.1	23.7	24.7	11.3	***	80.4	82	80.4	86.7	80.1	79.7	87.5	88.4
				38	19.5	29.4	22.2	25.9	25.4	26.3	25.8	26.3	20.2	27.9	22.7	19.8	27.7	22.6	21	36.7	42.3	25.7	25.7	37.9	26.9	26.2	26.5	22.7	23.4	21	27.2	22.6	25.2	27.1	26.2	26.9	25.3	27.9	26.3	19.6	24	***	90.6	80.6	81.2	77.4	77.2	82.6	79.1
				39	15.6	27.7	18.3	23.3	22.6	23.7	23.3	24.8	16.5	26.6	18.6	15.1	24.9	19.2	16.9	37.3	41.8	24.5	24.6	37.4	25.6	24.2	25.2	19.1	20.8	16.9	26.6	20.2	23.2	26.3	25.8	26.2	25.3	25.9	25.2	14.7	21.7	10.3	***	83.6	83.8	79.7	78.9	84.9	80.2
				40	17.7	28.9	21.2	27.2	24.1	27.5	27.3	26.2	18.9	29.8	21.6	17.7	28.3	20.9	20	36.2	43.6	27.7	27.7	36.9	27.1	25.9	28.7	21.7	23.2	19.9	27.9	21.8	25.6	27.8	27.7	27.8	26.7	29.3	27.4	17.7	24	23.6	19.3	***	81.7	77.5	78.9	83.2	79.2
				41	8.9	22.8	11.7	18.3	15.8	18.6	18.4	22	9.9	25.6	12.7	8.1	21.6	13.4	10.4	35.8	40.9	21.1	21.1	36.2	22.6	19.3	20.6	0.4	16.2	10.4	24.3	15	20.1	23	20.1	22.7	19.2	20.9	23.1	8.2	15.2	22.9	19.2	22.2	***	81.3	81.3	89.1	84.7
				42	19.5	28.1	20.8	25.6	24.9	25.6	25.7	27.8	20.7	30.7	20.7	19.6	29.2	22.2	18.9	40.2	42.2	28.2	28.3	38.9	27.8	25.8	27	22.4	23.5	19	29.6	23.8	26.5	28.6	26.4	28.3	26.3	28.6	26.7	19.5	24.3	28.7	25.1	28.5	22.6	***	77.3	81.6	79
				43	19.7	28.9	21.7	27.3	26.2	27.6	27.4	27.7	20.4	30.1	22	19.8	30.9	22.4	20.7	37.2	42.5	27.5	27.5	38.1	28.5	27.8	28	22.6	23.6	20.7	30.1	24.6	28	29.3	28	29.4	27.1	27.8	28.9	19.7	24.9	28.7	26.2	26.1	22.6	28.6	***	81.6	78.5
				44	7	23.7	13	17.7	15.1	17.9	17.7	21.2	8.1	26.8	12	6.1	20.2	10	11	35.7	41.6	20.8	20.8	35.8	22.1	19.2	18.9	11.9	13.7	10.9	22.6	15.5	19.2	23.1	20.2	23.1	19.9	20.7	21.6	6.3	14.1	20.6	17.5	19.9	12.2	22.1	22.1	***	84.9
				45	14.8	28.4	19.4	18.3	11.4	18.6	18.4	26.3	15.9	28.8	18.8	14.6	25.9	19.1	18.1	37.1	43.3	20.4	20.4	38.6	26.1	25.2	18.4	17.7	19.9	18	26.9	20.6	23.4	27.1	25	26.9	24.3	26.8	26.9	14.8	13	25.8	24.4	25.8	17.9	26	26.7	17.5	***
				46	22.3	17.1	23.7	25	27.5	25.1	25.2	29.4	23.1	27.5	23.9	22.9	30.8	26.6	22.4	34.3	40.8	29.4	29.4	34.5	28.4	27.7	29.6	25	25.9	22.5	29.4	25.9	27.1	28.7	27.6	28.3	27.7	29	29.7	23.2	26.8	28.9	28.9	28.3	25.1	29.2	27.9	24.8	29.2
				47	16.5	28.5	20.1	23	21.6	23.8	23.1	26.1	17.8	27.2	20.5	15.9	27.5	19.6	18.7	36.7	43.6	26.9	26.7	38.1	25.2	24.4	24.9	19.3	20.8	18.8	28	21.2	24.6	27.1	26.5	27	25.1	26.2	25.9	15.8	20.5	24.6	23.8	23.7	19.3	27.2	27.1	18.7	23.9
				48	10.6	22.6	6.3	19.9	19.5	20.2	20.1	22.4	11.7	25.7	7.6	10.4	24.1	15.6	4.8	34.2	42.1	22.8	22.8	34.6	22.7	20	21.8	13.8	16.9	4.9	24.5	16	21.7	24.8	20.3	24.6	19.6	22.8	22.9	10.4	18	22.9	20	21.3	14.1	21.8	22.4	14.2	20.4
				49	15.4	28.6	19.7	19.6	11.8	19.7	19.8	25.8	16.8	28.3	18.9	15.4	26.6	19.8	18.2	38.1	41.5	20.9	20.9	37.5	26.4	24.3	18.8	18.9	20.4	18.3	27.4	21.6	24.2	27.2	25	27.1	24.5	27.6	27	15.4	14.8	27.2	24.3	26.6	18.8	25.9	27.3	17.8	13.4
				50	12.4	26.4	16.2	21.5	19.9	21.5	21.7	23.5	13.6	28.1	16.6	11.9	23.2	15.8	15.1	36.4	40.7	23.3	23.3	35.2	23.1	23.2	23	16.1	18.7	15.2	26	17.5	21	25.5	24.1	25.5	22.5	23.3	23	12	19	22	19.1	22.3	16.4	24.2	23.7	14.4	21.4
				51	12.7	25.9	16.4	22.2	20.2	22.2	22.3	23.8	13.9	28.1	16.7	12.1	23.6	16	15.2	35.9	41.6	23.4	23.4	35.8	23.1	22.7	23.7	16.3	18.8	15.2	25.4	17.5	21.6	25.1	24	25.1	22.3	23.6	22.8	12.2	19.1	22.6	19.7	23	16.4	24.1	24.3	14.5	22.1
				52	12.2	25.9	16.4	21.2	19.3	21.5	21.4	22.8	13.1	27	16.4	12.3	23	16.6	15.1	34.9	40.4	22.9	23	33.7	23.1	22.6	22.3	16.7	18.7	15.1	25	17.5	19.1	24.9	22.2	24.9	21.5	22.7	22.5	12.4	17.5	21.9	18.9	22.6	17	24.7	23.2	15.2	20
				53	12.4	26.1	16.7	22.3	19.4	22.3	22.4	23.2	13.7	27.4	16.7	12.1	23.8	15.7	15.4	36.3	41.4	23.1	23.1	35.8	23.2	23.2	22.9	16.6	18.3	15.4	25.5	17.6	21.2	24.9	24.2	24.9	22.2	23.6	22.4	12.2	18.1	23.1	20	22.2	16.8	23.9	23.8	14.8	21
				54	12.5	27.2	16.9	22.2	19.7	22.2	22.3	23.8	13.7	28.3	16.6	12	23.7	16.1	15.4	36.1	41.7	23.7	23.7	36.4	24	23.9	23.8	16.6	18.5	15.4	25.8	17.9	21.3	25.5	24.2	25.4	22.5	24.5	23.6	12.3	18.5	23.6	20.5	22.8	16.8	24.6	23.9	14.6	21.2
				55	13.4	25.5	12.4	19.8	18.4	19.7	19.9	25	14.5	28.2	13	13.4	26.2	18.2	10.8	35.3	43.9	23.1	23.1	37.2	25.1	21.8	21	16.4	18.7	10.8	26.5	20.6	23.4	26.4	23.3	26.5	22.1	25.5	25.7	13.4	17.2	24.6	22.3	25.7	16.5	24.4	25.4	15.7	20.3
				56	22.5	30.7	25.9	29.2	28.8	29.2	29.2	30.3	23.8	29.7	26.2	24.7	32.1	26.4	24.7	37.8	43.4	30.9	31	37.5	28.1	27.8	30.9	25.7	26.8	24.8	31.4	28	28.5	29.8	31.7	29.9	31.1	31.5	30.1	24.8	27.1	28.7	27.5	32.5	25.8	30.1	31.9	25.8	28.9
				57	19	29.7	22.4	25.9	23.3	26.4	26.1	29.3	20.3	29.4	22.7	19.8	29.7	22.9	21.6	37	41.4	26.8	26.7	36.8	25.7	26.4	26.2	22.1	23.7	21.5	30.2	23.4	25.6	27.2	27.1	27.4	26.5	27.7	28.7	19.6	23.6	28.2	26.5	28.3	22.4	30	27.2	22.4	25.5
				58	18.8	31.2	22	28.1	26.1	28.3	28.2	27.6	20.5	30.4	22.3	20	31.8	22.6	21.3	38.7	45.6	28.8	28.8	38.7	28.4	29.3	29.6	23.4	23.6	21.3	30.6	25.9	26.8	31.2	29	31.4	28.2	28.3	29.7	20.3	25.2	29.7	27.7	28.2	23.5	28.8	28.2	22.3	26.9
				59	18.3	29.9	22	26.7	25	27	26.8	28	19.5	30.7	22.2	18.7	26.9	22.4	21.1	38.8	41.7	26.7	26.9	36.6	27.2	26.7	27.7	21	23.2	21.1	28.9	23	26.2	29.1	27.5	28.8	25.8	28.2	28.2	18.7	24.5	25.4	23.2	26.6	21.2	26.9	28.4	20.7	27
				60	19	29.2	19.9	26.5	25.4	26.4	26.6	27.4	20.3	28.6	19.5	19.5	29.1	21.7	18.6	36.2	42.2	27.3	27.2	37.5	27	26.4	27.3	22.5	23.4	18.6	29	23.2	27.4	28.3	26.9	28.3	26.1	26.7	27.5	19.7	24.2	26.1	25	26.4	22.8	27.8	28.2	21.4	27
				61	25.3	31.4	26.7	30	29.9	30.3	29.9	29.3	26.1	20.6	27.1	25.8	31	28.9	25.5	36.3	43.9	30.1	30.2	36.8	29.4	31.2	32.5	27.2	28	25.5	31.3	28	29	30.7	31.5	30.8	30.8	31.3	30.1	25.9	30.3	29.2	28.9	31.2	27.2	32.3	31.8	27.5	29.8
				62	7.8	20.8	2.4	17.6	16.9	17.7	17.7	21	8.9	23.9	3.8	7.3	22.5	12.7	0.5	32.9	40.7	21.3	21.4	33.4	21	17.7	19.8	10.5	15	0.6	22.5	13.2	19.3	22.9	18.2	22.9	17.5	21	21.5	7.2	15.5	21.3	17.2	20	10.7	19.4	20.9	11.3	18.4
				63	18.8	28.4	21.4	24.9	24.4	25.3	24.9	26.5	19.8	28.1	21.7	18.7	26.9	22.5	20.1	37.1	42.9	26.7	26.6	39.6	27.9	26.9	27	21.4	21.8	20.1	27.4	23	25.4	27.7	27.8	27.7	27.5	28.1	26.7	18.7	23.6	14.1	9.2	22.8	21.5	27.4	27.6	20.6	25.9
				64	20.6	30.4	23.2	27.9	26.1	28.3	27.8	27.9	21.6	28.7	23.6	20.4	28.1	22.7	22.1	38	43.8	27.1	27.2	38.9	29.9	27.1	28.4	23.3	24.3	22.2	30.9	25	27.3	29.2	28.6	29.1	28.1	28.7	29.7	19.9	25.2	16.2	12	25	23.4	28.2	29.2	22.3	27.9
				65	16.2	27.8	20.6	19.5	11.4	19.6	19.5	26.2	17.4	28	20	16.5	26.5	19.8	19.2	38	42.5	20.5	20.5	38.2	28.3	25.1	18.8	19.7	20.7	19.4	30	21.7	24.9	27.9	24.7	27.8	24.5	26.1	28.2	16.6	14.1	27.5	25.4	27.7	19.8	27.2	28	18.2	14.4
				66	2.1	21	8.6	15	12.2	15.2	15.2	17.6	3.3	25.4	8.1	0.2	18.9	7.8	6.8	34.4	41.1	18.1	18.2	34.1	19.7	16.1	16.8	7.8	11.2	6.8	20.6	12.4	16.1	21	17.6	21.1	16.8	17.9	20.1	1.5	10.8	19.9	15.2	17.5	8.1	19.4	19.7	6.1	14.4
				67	32.4	34.7	34.7	35.4	37.9	35.7	35.6	37.4	33.7	35	34.9	35.5	39.9	36.2	33.8	16	40.4	37.6	37.7	29	36.6	37.1	39.8	35.7	36	33.8	38.3	36.1	36.9	36.6	38.5	36.5	37.9	38.1	39.4	34.8	36.9	37.2	37.9	38	35.9	40.4	37.1	36.4	37
				68	32.4	34.7	34.7	35.4	37.9	35.7	35.6	37.4	33.7	35	34.9	35.5	39.9	36.2	33.8	16	40.4	37.6	37.7	29	36.6	37.1	39.8	35.7	36	33.8	38.3	36.1	36.9	36.6	38.5	36.5	37.9	38.1	39.4	34.8	36.9	37.2	37.9	38	35.9	40.4	37.1	36.4	37
				69	14.9	27.8	19.4	19.3	10.8	19.5	19.4	27.2	16.3	28.5	19.2	14.9	26.6	19	18.2	36.5	42	20.9	20.9	38.9	26.9	24.6	18.2	18.7	20.7	18.2	26.9	21.1	24.1	27.2	24.6	27.3	24.4	26.8	27.8	15.1	13.3	26.9	24	25.8	18.7	26.1	27.5	17.2	12.2
					1	2	3	4	5	6	7	8	9	10	11	12	13	14	15	16	17	18	19	20	21	22	23	24	25	26	27	28	29	30	31	32	33	34	35	36	37	38	39	40	41	42	43	44	45
	Amino acid similarity comparison results of 69 PRRSV-1 NSP2 strains
																																		Percent Identity /%
					1	2	3	4	5	6	7	8	9	10	11	12	13	14	15	16	17	18	19	20	21	22	23	24	25	26	27	28	29	30	31	32	33	34	35	36	37	38	39	40	41	42	43	44	45
				1	***	81.1	91.6	83.4	87.6	83.1	83.4	83.2	99.2	81.1	91.4	97.5	82.3	91.5	93.5	73.8	69.6	83.2	83.3	75.6	82.9	87.4	84.4	91.5	90	93.5	81.6	89.3	85.2	82.3	84.8	82.7	86.1	83.5	82.9	97.5	87.5	83.7	85.9	83.5	91	82.6	81.3	91.8	85.8
				2	21.8	***	80.2	77	77	76.5	77	73.4	80.5	75.1	79.5	79.4	72.8	77.4	80.9	69.2	65.3	73.6	73.7	69.8	75	76.8	73.9	77.7	78.2	80.9	73.6	78.3	73.8	73.2	75.3	73.5	76.4	74.1	73.2	79.5	77.3	74.7	76	74.7	77.7	74.5	72.5	77.7	75
				3	8.9	23	***	80.8	82.9	80.3	80.7	79.3	91.5	78.3	94.1	91.3	77.5	86.2	96.9	71.1	67.4	79.6	79.5	71.9	80.9	83.1	80.6	87	87	97.2	78.3	85.7	80.6	78.4	81.9	78.6	83.2	80	79.5	91.7	83.3	80.8	82.9	79.6	87	80.2	78.9	86.9	81.5
				4	18.9	27.6	22.3	***	85	99.2	99.8	77.3	83.4	76	80.7	83.1	72.9	80.4	82.2	71.5	64.8	79.9	79.9	69.4	76.4	77.9	81.4	80.2	81.6	82	76.5	79.6	77.1	75.4	77.4	75.6	78.1	77.1	75.9	83	86.2	77.5	78.7	76.8	79.9	75.8	74.8	80.8	82.6
				5	13.5	27.5	19.4	16.8	***	84.7	84.8	77.9	87	77	83.2	86.9	76.1	84.1	84.4	71.6	65.8	82.3	82.2	70.1	78.2	80.5	84.2	84.6	84.8	84.2	77.9	82.5	79	77.1	78.8	77.6	79.6	77.9	77	87	93	79.4	80.8	78.6	84.4	77.5	76.1	83.9	87.6
				6	19.3	28.3	22.9	0.8	17.2	***	99	76.7	83	75.5	80.2	82.7	72.5	80	81.7	70.9	64.4	79.7	79.6	68.9	76	77.6	80.9	79.9	81.2	81.5	76	79.2	77	75	76.9	75.2	77.5	76.8	75.5	82.6	85.7	77.3	78.3	76.3	79.6	75.7	74.3	80.5	82.3
				7	18.9	27.6	22.4	0.2	17.1	1	***	77.2	83.4	75.9	80.6	82.9	72.7	80.2	82.1	71.4	64.7	79.9	79.8	69.3	76.3	77.8	81.2	80	81.6	81.9	76.4	79.4	77.1	75.4	77.2	75.5	77.9	77	75.7	82.8	86	77.5	78.6	76.6	79.8	75.8	74.6	80.8	82.5
				8	19.1	32.9	24.2	27.1	26.3	27.9	27.2	***	82.7	75.6	79.5	81.7	74.1	79.8	80.4	70.2	65.1	76.2	76.1	69	75.5	76.1	76.3	79.2	80.3	80.5	74.3	78.2	76.1	74.7	75.8	75	76.1	75.7	74.6	81.5	78	76.9	77.7	76.7	79.3	73.7	75.9	80.2	75.8
				9	0.8	22.6	9.1	18.8	14.3	19.3	18.8	19.8	***	80.1	91.4	97.5	81.3	91.6	93.4	72.8	68.7	82.3	82.4	74.4	82.7	86.1	83.8	91.4	90	93.4	80.7	89	84	81.2	84.1	81.6	85.3	82.7	82.1	97.3	86.9	83.7	86	83.1	90.9	82	81.3	92	85.3
				10	21.8	30.3	25.7	28.9	27.5	29.7	29.1	29.5	23.2	***	77.7	78.9	74.4	77.9	79.4	72.7	70.6	76.5	76.5	72.8	77.8	76.6	77	77.8	80.2	79.1	76.5	77.5	78.1	77.1	78	77.3	78.7	75.2	76.6	79.1	77.7	77.8	77.9	75.7	77.9	75	75.5	77.7	76
				11	9.1	24.1	6.2	22.4	19	23	22.5	24	9.2	26.5	***	91.2	77.8	86.1	95.5	71.9	67.4	80.1	80	71.9	80.8	82.9	80.9	87	85.9	95.8	78.2	85.8	80	77.8	81.2	78.1	82.5	80.3	80	91.5	82.9	80.6	82.5	80.4	86.5	79.5	79	87.3	81.9
				12	2.5	24.2	9.3	19.2	14.5	19.7	19.4	21.1	2.6	24.8	9.4	***	80.4	91.3	93.2	71.9	66.9	82.1	82	72	81.2	84.9	82.9	91.4	89.5	93.2	79.6	88.5	83.1	79.9	83	80.3	84	82.5	80.8	97.9	86.9	82.8	85.7	82	90.9	81	80.6	92.2	84.7
				13	20.3	33.8	26.8	33.7	28.8	34.3	34	31.9	21.5	31.3	26.4	22.8	***	79	78.3	67.5	65.2	75.1	75	67.4	75	76.4	73.6	79	78.8	78.3	72.7	77.8	73.8	74.4	75	74.5	76.2	74.3	73.5	80.7	76.4	75.3	76.9	73.9	78.4	73.2	72.9	79.1	75.6
				14	9	26.9	15.2	22.8	17.9	23.3	23.1	23.6	9	26.2	15.4	9.2	24.7	***	88.1	71.4	67.6	79.2	79.2	71.5	79.7	82.6	80.8	86.3	87.1	87.9	78.6	84.6	81	77.8	81.1	77.9	82.4	80.6	78.9	91.4	83.9	80.7	82.7	80.5	86.1	79.1	79.6	88.3	81.3
				15	6.8	22	3.1	20.4	17.5	21	20.5	22.8	6.9	24.2	4.6	7.1	25.6	13	***	72.4	67.7	80.2	80.1	72.6	81.6	84.3	81.6	89.1	88.3	99.7	78.7	87.2	81.6	79.3	83.1	79.6	84.3	81.4	80.1	93.7	84.5	81.6	84.1	80.7	88.9	81.5	79.4	88.8	82.8
				16	32.3	39.5	36.6	35.9	35.8	36.7	36.1	38	33.8	34	35.2	35.2	42.4	35.9	34.4	***	68.8	70.7	70.6	75.7	70.9	71.7	69.8	71.4	74	72.4	69.4	70.7	69.5	69.6	71.3	69.8	72	69.6	69.3	72.2	72	69.5	69.7	69.8	71.1	68.2	69.4	71.7	69.8
				17	38.8	46.4	42.6	47.3	45.4	48.1	47.5	46.8	40.5	37.2	42.6	43.6	46.5	42.3	42.1	40.3	***	64.8	65	68.2	67.4	66.9	64.3	66.2	68.9	67.8	65.9	66.8	64.8	66.2	66.2	66	66.8	66.1	65.4	67.1	66.2	65	65.8	65.1	66.1	64.8	64.9	66.8	64.7
				18	19.1	32.5	23.9	23.4	20.3	23.8	23.5	28.7	20.3	28.3	23.2	20.5	30.3	24.4	23	37.2	47.2	***	99.8	68.6	76.6	78.9	77.7	80.6	81.3	80.2	76.2	78.2	75.9	75.8	76.6	75.9	78.1	75.4	75.6	81.3	82.7	78.6	78.2	75.3	80.4	73.4	74.9	79.9	80.8
				19	19	32.4	24	23.5	20.4	23.9	23.6	28.9	20.1	28.3	23.4	20.6	30.4	24.5	23.1	37.3	46.8	0.2	***	68.6	76.5	78.9	77.6	80.5	81.2	80.1	76.3	78.3	75.8	75.7	76.5	75.8	78	75.3	75.5	81.2	82.6	78.7	78.3	75.4	80.3	73.3	74.8	79.8	80.7
				20	29.6	38.6	35.2	39.3	38.2	40.1	39.4	39.8	31.3	33.8	35.2	35	42.7	35.9	34.1	29.5	41.3	40.5	40.5	***	71.5	70.8	69.5	71.4	72.3	72.6	69.8	71.4	69.1	71	69.6	71.1	70.1	68.9	70.1	72.3	70.2	69.8	70.5	69.6	71.2	68.3	68.9	71.2	68.6
				21	19.5	30.5	22.1	28.4	25.8	28.9	28.5	29.8	19.8	26.4	22.2	21.7	30.4	23.7	21.2	36.8	42.6	28.1	28.2	35.8	***	78.9	76.7	79.6	80.8	81.6	76.8	80.5	77.8	80.9	78.5	81.4	80	76	86.5	81.7	79.1	77.6	77.6	74.9	79.1	77.6	76.2	79.3	77.8
				22	13.8	27.8	19.1	26.2	22.7	26.7	26.4	28.8	15.5	28.1	19.5	17	28.4	19.9	17.7	35.5	43.5	24.8	24.8	37	24.9	***	77.5	83.1	82.8	84.3	77.2	81.3	77.9	78.5	79.8	78.8	80.2	77.8	77.1	84.8	81.1	79.2	79.6	77.6	82.7	76.7	75.5	82.1	78.6
				23	17.5	32.1	22.5	21.4	17.8	22.2	21.7	28.5	18.3	27.6	22.1	19.4	32.5	22.2	21.1	38.6	48.2	26.5	26.6	39.2	28	26.8	***	80.3	81.8	81.5	75.9	79.5	76.3	75.3	76.5	75.8	77	75.5	75.6	82.9	85.2	75.9	77.6	76.2	80	75.2	75.2	81.6	81.4
				24	9	26.5	14.3	23	17.3	23.5	23.3	24.4	9.2	26.3	14.3	9.2	24.7	15.1	11.8	35.9	44.8	22.5	22.6	36.1	23.9	19.1	22.9	***	85.9	89.1	78.2	85.1	80.7	78.6	80.6	79.1	81.2	79.6	78.6	91.2	84.2	80.4	82.7	79.4	99.3	78.8	78.9	87.5	82.2
				25	10.7	25.8	14.3	21.2	17	21.7	21.2	22.9	10.7	23	15.6	11.3	25	14.2	12.8	32	40.1	21.6	21.7	34.5	22.2	19.6	20.9	15.6	***	88.3	77.9	83.4	82	78.7	80.8	79	81	80.7	80.9	89.8	84.4	80	82.7	80.2	85.9	79.3	79.6	86.3	82.1
				26	6.8	22	2.8	20.6	17.7	21.3	20.8	22.7	6.9	24.5	4.3	7.1	25.6	13.2	0.3	34.4	41.9	23	23.1	34.1	21.2	17.7	21.2	11.8	12.8	***	78.7	87.2	81.6	79.3	83.1	79.6	84.3	81.4	80.2	93.7	84.3	81.6	84.1	80.7	88.9	81.5	79.4	88.8	82.8
				27	21.1	32.6	25.7	28.3	26.2	29	28.4	31.6	22.4	28.3	25.8	23.9	34	25.3	25	39.3	45.3	28.7	28.5	38.6	27.8	27.3	29.1	25.8	26.3	25	***	78.1	76.9	75.6	76.3	76	77.4	74.9	75.4	80.1	77.5	76.4	77	74.8	77.7	74.2	74.3	78.6	77.1
				28	11.5	25.7	15.9	23.9	20	24.4	24.2	25.8	12	26.8	15.8	12.5	26.4	17.2	14.1	37.2	43.7	25.8	25.7	36.1	22.6	21.5	24	16.7	18.8	14.1	26	***	80	79	82.5	79.2	83	78.6	79.4	88.8	82.5	80.3	81.6	78.5	84.7	79	78.1	85.1	80
				29	16.6	32.3	22.6	27.3	24.7	27.6	27.4	28.8	18	26	23.3	19.2	32.3	22	21.2	39.1	47.3	29.2	29.3	39.8	26.4	26.2	28.5	22.4	20.7	21.2	27.7	23.3	***	76.8	78.3	77.2	79.4	77	76	83	79.2	78	79.2	75.3	80.3	76.5	74.7	81.5	77.8
		Divergence		30	20.3	33.1	25.6	29.8	27.3	30.4	29.9	30.9	21.7	27.4	26.4	23.4	31.3	26.4	24.3	38.9	44.7	29.2	29.4	36.6	22.1	25.4	30	25.2	25.1	24.3	29.5	24.7	27.8	***	76.7	98.8	77.9	74.6	76.5	79.9	77.6	77.1	76.8	75.2	78.6	75.4	74.8	78.6	76.5
				31	17.1	30	20.7	26.9	24.9	27.7	27.2	29.2	17.9	26.1	21.7	19.3	30.4	21.8	19.2	36.1	44.8	28.1	28.2	39	25.4	23.6	28.3	22.5	22.2	19.2	28.5	20	25.7	28	***	76.9	98	77.7	75.6	83.2	80.3	77.7	78.4	75.4	80.2	76	74.6	82.2	77.3
				32	19.8	32.7	25.2	29.5	26.7	30.1	29.7	30.5	21.2	27.1	26	22.9	31.2	26.2	23.9	38.5	45.1	29.1	29.2	36.5	21.5	24.9	29.3	24.6	24.7	23.9	29	24.4	27.3	1.2	27.7	***	78.1	74.8	77.2	80.2	78.1	77.4	77.2	75.5	79.1	75.8	74.7	79	76.8
				33	15.5	28.4	19	25.9	23.8	26.8	26.2	28.9	16.4	25.1	20	18.1	28.6	20.1	17.7	35	43.8	25.9	26.1	38.1	23.3	23.1	27.6	21.6	21.9	17.7	26.9	19.4	24.2	26.2	2	25.9	***	79.2	76.9	84	81.2	79.2	79.1	76.3	81.1	76.5	75.7	83	78.2
				34	18.7	31.8	23.4	27.4	26.2	27.8	27.6	29.5	19.8	30.1	22.9	20	31.4	22.5	21.5	38.9	45	29.9	30	40.1	28.9	26.4	29.7	23.9	22.3	21.5	30.6	25.3	27.5	31	26.5	30.8	24.5	***	75.6	82.6	78.5	76.7	78	75.3	79.5	74.3	74.6	81.2	75.4
				35	19.5	33.1	23.9	29.1	27.5	29.7	29.4	31.1	20.5	28	23.3	22.3	32.6	24.9	23.2	39.5	46.2	29.5	29.7	38.1	15	27.3	29.6	25.2	22.1	23	29.8	24.2	28.9	28.2	29.5	27.3	27.7	29.5	***	80.8	77.9	77.6	77.9	74.7	78.2	76.1	75.4	79.7	75.6
				36	2.5	24.1	8.8	19.3	14.4	19.8	19.5	21.3	2.8	24.5	9.1	2.2	22.4	9.1	6.6	34.7	43.3	21.6	21.7	34.6	21	17.1	19.4	9.4	11	6.6	23.2	12.2	19.4	23.5	19	23	18.1	19.9	22.3	***	87	82.5	85.7	82	90.7	80.9	80.9	92.4	84.2
				37	13.7	27.1	18.9	15.3	7.3	15.9	15.6	26	14.4	26.5	19.5	14.5	28.4	18.1	17.4	35	44.7	19.8	19.9	37.9	24.6	21.8	16.5	17.8	17.5	17.6	26.8	20	24.4	26.7	22.9	26	21.6	25.4	26.2	14.4	***	79.2	80.5	77	83.9	77.5	76.5	84.4	85.7
				38	18.4	30.8	22.2	26.7	24.2	27	26.7	27.6	18.4	26.4	22.5	19.6	30.1	22.3	21.2	39.1	46.9	25.3	25.1	38.7	26.6	24.5	29.1	22.7	23.3	21.2	28.3	22.9	26.1	27.4	26.5	27	24.4	28	26.7	20	24.5	***	89.8	79.1	80.1	75.8	75.8	81.6	78.6
				39	15.6	28.9	19.5	25.1	22.2	25.6	25.2	26.5	15.6	26.3	20	15.9	27.6	19.7	17.9	38.8	45.5	25.7	25.6	37.5	26.7	23.9	26.7	19.7	19.7	17.9	27.6	21.2	24.5	27.8	25.6	27.2	24.6	26.1	26.3	15.9	22.6	11	***	81.1	82.4	77.9	76.3	83.5	78.8
				40	18.7	30.8	23.9	27.8	25.3	28.5	28.1	28	19.3	29.5	22.7	20.6	32.1	22.6	22.4	38.6	46.8	30	29.8	39	30.6	26.6	28.6	24.1	23	22.4	30.7	25.4	30	30.1	29.9	29.7	28.6	30	30.9	20.6	27.5	24.6	21.8	***	78.8	75.5	75.8	80.1	76.4
				41	9.6	26.5	14.3	23.4	17.5	23.9	23.7	24.2	9.7	26.2	14.9	9.7	25.5	15.5	12.1	36.6	45	22.7	22.9	36.4	24.6	19.8	23.4	0.7	15.6	12.1	26.5	17.2	22.9	25.2	23	24.6	21.9	24	25.8	9.9	18.2	23.1	20.1	24.9	***	78.4	78.9	87	81.8
				42	19.8	31.1	23	29.2	26.8	29.4	29.2	32.4	20.6	30.4	23.9	22	33.2	24.6	21.2	41.3	47.3	32.9	33.1	41.1	26.7	28	30.1	25	24.2	21.2	31.7	24.7	28.2	29.9	28.9	29.2	28.2	31.5	28.8	22.1	26.8	29.3	26.2	29.6	25.5	***	73.4	79.5	76.8
				43	21.6	34.3	24.9	30.7	28.9	31.4	31	29.1	21.6	29.7	24.7	22.6	33.7	23.8	24.1	39.3	47.2	30.6	30.7	40.1	28.7	29.7	30.2	24.9	23.8	24.1	31.5	25.9	30.8	30.7	31	30.8	29.4	31	29.9	22	28.2	29.3	28.5	29.3	24.9	32.8	***	79	74.2
				44	8.7	26.5	14.4	22.2	18.1	22.6	22.3	23.1	8.5	26.5	14	8.3	24.6	12.7	12.2	35.5	43.7	23.4	23.6	36.4	24.2	20.5	21.2	13.8	15.1	12.2	25.3	16.6	21.2	25.3	20.4	24.7	19.3	21.6	23.7	8.1	17.5	21.2	18.6	23.1	14.3	24.1	24.7	***	81.5
				45	15.8	30.4	21.2	19.8	13.6	20.3	19.9	29.3	16.4	28.9	20.7	17.1	29.6	21.5	19.6	38.6	47.6	22.2	22.4	40.5	26.3	25.3	21.4	20.4	20.5	19.6	27.4	23.4	26.4	28.3	27.1	27.7	25.8	29.9	29.5	17.7	15.9	25.3	25	28.3	20.9	27.8	31.7	21.3	***
				46	22.3	20.5	26.1	28.7	29.4	29.4	28.9	31.8	24	25.7	25.2	25.4	32.1	28.1	24.1	35.1	43.1	29.1	29.2	34.9	28	26.5	30.4	27.3	26	24.1	31.6	27.3	30.9	29.8	28.1	29.5	27.7	31.6	28.9	25.9	27.9	30.6	29.8	31	27.6	30.7	31.2	27	32
				47	17.2	29.9	22	25.9	23.2	26.8	26.1	28.9	18.1	27.7	22.5	18.5	29.9	21	20.6	38.8	45.1	27.7	27.8	38.2	25.8	25	27.4	21.6	20.2	20.6	28.5	23.9	25.6	26.5	27.7	26.4	26.5	27.3	27.6	18.2	22	25.8	25.3	26.6	21.9	28.7	28.5	21.8	25.6
				48	11.3	23.7	8.5	23.7	20.7	24.6	23.9	23.9	11.5	26.5	9.6	11.8	26.3	16.9	6.8	34.5	42.7	25.2	25.3	35.6	22.9	20.1	23	16	15.9	6.9	26.8	18	24.7	26	22.4	25.6	21.1	24.2	25.8	11.4	20.5	23.5	21.3	23.4	16.6	24.3	25	16.3	22.4
				49	17.2	30.4	22.2	21.2	13.9	21.6	21.5	27.9	17.8	28.6	21.2	18.5	31.3	22.7	20.2	38.7	44.6	23.2	23.2	39.3	26.9	24.5	22.1	22.2	20.3	20.5	26.9	22.6	26.3	28.7	26.9	28.6	25.4	29.6	30.4	18	17.7	27.9	25.3	27.8	22.1	28.4	30	21.7	16.4
				50	13.4	30.8	18.2	25.7	21.5	26	25.9	26.5	13.9	28.2	18.7	14.4	27.5	17.8	16.9	38.8	44.9	25.7	25.6	38.1	25.9	24	25.3	18	19.5	16.9	28	19.9	24.9	28	23.8	27.8	21.6	24.5	26.3	14	22	23.8	21.1	26.7	18.2	26.6	27.1	16.8	23.6
				51	13.2	29.2	18.2	24.8	20.6	25.2	24.9	26.5	13.8	27.9	18.3	14.1	27.1	18	16.7	38.1	45.4	24.7	24.5	37.7	24.5	22.3	25.2	18.1	19.6	16.7	27.3	19.4	24.9	27.3	23.4	27	21.1	24.5	25.2	14.1	20.4	24.2	21.9	27.1	18.3	26.7	26.9	16.2	23.5
				52	13.5	28.6	18.1	24.7	21.7	25.3	25	25.2	13.9	27	18.7	14.7	26.6	17.9	16.4	33.8	43.4	25.1	25	35.2	23.8	21.4	24.2	18.3	19.7	16.6	25.9	18.9	21.6	26.5	21.3	26	21	23.5	23.9	14.6	20.7	22.8	20.7	25	18.9	26.9	25.9	17.9	23.3
				53	14	30.7	19.8	25.9	20.9	26.4	26	26.6	14.6	27.4	19.6	15.5	27.9	18.8	18.1	38.9	45.8	25	24.9	38.1	25.5	24.1	26	19.3	19.5	18.1	28.1	20.7	25.7	27.7	25.7	27.4	23.2	25.3	26.7	15.7	20.9	24.7	23.1	27.1	19.5	27.3	27.4	17.6	24.1
				54	14.9	31.6	20.1	26.6	21.9	27.2	26.8	27.4	15.3	27.7	20.4	15.7	28.8	19.3	18.5	39.9	46.6	25.7	25.6	39.5	27.7	24.2	27.1	19.7	19.7	18.5	28.8	20.9	25.8	28.3	26	28	23.7	26.5	27.9	16.1	22.1	25.1	23.2	27.7	19.9	28.8	28.5	18.2	24.5
				55	15.3	27.5	14.5	22.9	20.6	23.5	23	27.6	15.7	28.7	15.1	16.4	31.3	21.1	13.1	36.6	46.2	25.2	25.2	37.4	26.3	22.9	23.4	19	19.5	12.8	30.1	22.1	27	28.2	26	27.8	24.1	27.5	28.7	15.9	19.9	25.7	23.9	29.6	19.3	27.7	28.6	18.7	22.7
				56	22.3	31.7	26.3	31.6	29.2	32.1	31.7	31.2	22.1	25.8	27.9	24.4	33.9	26.7	25.6	37.2	46.7	31.7	31.6	36.5	27.3	27	31.8	27.6	25.7	25.5	31.4	28.1	28.3	29.8	32.8	29.5	30.7	34.4	30.3	24.4	28.6	27.5	28.1	32	27.9	31.8	32.1	26.1	29.9
				57	21	35.1	24.8	30.6	26.7	31.3	30.7	31.5	21.3	28	25.8	23.1	32.7	25.3	24.2	39.3	47.1	29.7	29.6	40.5	28.5	28.6	29.5	24.5	23.4	24.2	32.2	26.6	28	29.2	29.6	29	27.8	31.1	31.5	22.8	27.3	29.5	28	31.4	24.8	31.7	32.1	25.5	28
				58	18.6	34.7	24.1	29.3	26.6	29.8	29.5	30.2	19.9	28.2	25.9	21.2	34.1	23.4	23.4	39.3	46	28.6	28.6	40.1	29.3	29	31.1	24	22.8	23.4	32	27.6	27.5	31.9	31.7	31.9	29.9	29.8	30.8	20.9	26	30.6	28.8	29.9	24.3	32.9	32	24.2	28.6
				59	20.9	34.5	26	30.2	27.4	30.9	30.3	30.7	21.5	30.9	25.4	22.9	31.1	24.5	24.7	41.4	45.1	30	30.1	41.2	29.3	27	30.9	25.4	23.6	24.7	31.2	26.2	31.5	31.3	29.9	30.7	27.1	31.4	30.8	23	27.1	26.7	26.6	30.4	25.8	29.8	32.3	24.2	29
				60	20.9	32.1	24.8	29.3	29.3	30	29.4	30.6	21.7	29.6	24.1	23.4	32.8	26.2	22.7	39.4	44.9	28.8	28.6	39.8	29.3	27.3	31.5	27.2	25.4	22.8	30	26.9	32.1	29.3	29.7	29.3	27.7	30.4	30.8	23.7	27.5	28.2	26.6	30.4	27.6	30.9	32.8	25.6	29.4
				61	25.4	34.9	30.3	33.7	31.3	34.5	33.9	32.1	26.9	22.2	29.7	28.7	33.9	31	28.7	38.8	43.5	31	31	39	31.5	31.3	34.9	30.1	29	28.7	32.4	30.6	31.7	32.5	31.3	32.6	30.4	34.1	31.4	28.4	31.5	30.6	31.2	34	30.1	35.3	35.7	29.4	32.5
				62	7.4	22.7	3.7	20.8	18.1	21.4	20.9	23.3	7.5	24.5	5.2	7.6	25.9	13.8	0.9	33.9	42.2	23.5	23.6	34.3	21.5	18	21.5	12.3	13.3	1	25.6	13.9	21.7	24.6	19.5	24.2	18.1	22.2	23.5	7.1	18.2	21.6	18.5	22.6	12.6	21.8	24.6	12.5	19.8
				63	19.3	30.4	23.1	25.6	25.5	25.9	25.7	28.5	19.5	28.7	24.4	20.2	29.4	24.4	22	40.9	46.6	26.8	26.7	42.4	29.9	27	28.7	22.6	22	22.1	29.6	23.7	28.9	29.6	28	28.8	27.2	30.5	29.2	20.2	24.8	16.3	11.4	27	22.6	29.3	30	23.5	27.2
				64	19.3	31.9	23.5	28.8	25.5	29.3	28.8	28.8	19.8	27.8	24.4	20.7	31.4	23.1	22.6	37.6	47.1	27.6	27.8	39.5	30.1	25	30.4	22.5	22.6	22.7	31	24.3	27.7	31.4	28.3	30.6	27.5	30.1	30.5	20.6	25.5	17.7	14.8	26.5	22.7	29.2	29.6	22.6	29.1
				65	16.2	30.6	22.1	22.1	13.4	22.4	22.4	30.2	17.4	28.8	21.6	18.5	31.1	22	20.5	38.1	45.8	23.4	23.5	39.6	27.9	25.3	21.8	22	21	20.8	29.1	23.4	27.2	30.2	26.4	29.5	24.9	29.3	29.7	18.3	16.4	28.2	26.4	30	21.9	29.8	30.8	20.4	18.6
				66	2.3	24.1	9.1	19.3	14.5	19.8	19.5	20.8	2.4	24.7	9.2	0.2	22.5	9.1	6.9	35	43.4	20.6	20.7	34.9	21.5	16.7	19.2	9	11.2	6.9	23.6	12.5	19	23.3	19	22.8	17.8	19.8	22.3	2	14.6	19.7	15.9	20.4	9.5	21.8	22.3	8.3	17.3
				67	29.7	40	37.5	36.1	38.3	36.9	36.3	38.4	31.7	33.2	37.4	36.4	42.7	37.4	36	14.8	42	37.2	37.3	29.7	36.9	35.7	40.5	36.4	33.6	36	38.7	37.2	38.8	37.9	38.5	37.9	37.2	40.2	39.6	35.8	37	37.8	39.1	38.6	36.9	41.2	38.4	37.5	38.3
				68	29.7	40	37.5	36.1	38.3	36.9	36.3	38.4	31.7	33.2	37.4	36.4	42.7	37.4	36	14.8	42	37.2	37.3	29.7	36.9	35.7	40.5	36.4	33.6	36	38.7	37.2	38.8	37.9	38.5	37.9	37.2	40.2	39.6	35.8	37	37.8	39.1	38.6	36.9	41.2	38.4	37.5	38.3
				69	16.5	30	21.2	20.9	13.2	21.3	21.1	29.5	17.4	28.8	21.5	18.2	31.8	21.4	19.8	36.4	46	23.6	23.8	39.4	29	25.3	21.8	21.6	20.8	20	27	24.8	27.3	29	27.3	28.3	25.9	29.6	30.7	18.3	16.9	26.9	24.7	28.7	21.6	27.2	30.7	21	16.5
					1	2	3	4	5	6	7	8	9	10	11	12	13	14	15	16	17	18	19	20	21	22	23	24	25	26	27	28	29	30	31	32	33	34	35	36	37	38	39	40	41	42	43	44	45
[truncated: 26 more columns]
